# Supplementary material for: Antigen presentation by B cells enables epitope spreading across an MHC barrier
Source: Nat Commun. 2023 Oct 31;14:6941. doi: 10.1038/s41467-023-42541-7 (PMC10618542; doi:10.1038/s41467-023-42541-7)
Supplement: Supplementary file 4 — Source Data [file 41467_2023_42541_MOESM4_ESM.xlsx]

## Sheet: Figure 1
	Source data file
	Figure 1. Germinal center initiation occurs after the initiating autoreactive clone has been outcompeted from the mature repertoire.
			Group
	Figure 1B	Weeks post reconstitution	C57BL/6J controls							564Igi Hki/ki Kki/ki chim							564Igi Hki/ki Kwt/wt chim
		2								72.8	69.3	62.5					77.9
		3								64.4	58.7	53.6	52.5	58.7	52.8	64.8	70.1	62.4	70.2	63.4	61.6	56.3	68.4
		4								54.4	61.2	65.9					61.8	63.4	61.1	63.7
		6								58.2	55.8	53.1	57.7	50.3	69.9	74.2	59.4	61.8	67.7	51.6	67.1
		n.a.	52.1	56.9	60.3	55.8	69.5	54.2	57.7
			Group
	Figure 1C	Weeks post reconstitution	C57BL/6J controls							564Igi Hki/ki Kki/ki chim							564Igi Hki/ki Kwt/wt chim
		2								23.4	17	21.8					0.53
		3								6.2	7.16	13.2	9.85	6.52	5.39	3.58	0.96	0.97	0.99	0.73	0.31	0.59	0.29
		4								11.3	9.65	9.48					0.78	0.63	0.7	0.59
		6								10.3	12.9	6.36	4.29	9.58	12.1	12	2.4	0.85	1.24	1.59	0.21
		n.a.	0.17	0.81	0.22	0.25	0.22
			Group
	Figure 1D	Weeks post reconstitution	C57BL/6J controls							564Igi Hki/ki Kki/ki chim							564Igi Hki/ki Kwt/wt chim
		2
		3										0.099	0.19	0.17	0.096	0.35				0.038	0.12	0.46	0.15
		4								0.65	0.43	0.23					0.44	0.27	0.3	0.3
		6								1.46	1.09	0.94	4.47	4.26	2.23	3.24	0.45	0.83	0.65	0.3	0.9
		n.a.	0.066	0.065	0.04	0.14

## Sheet: Figure 2
		Figure 2. The initiating autoreactive clone does not need to enter GCs to break tolerance.
			Group
		Figure 2B	Tissue	Cre+							Cre-
			Blood	63.4	42.4	43.9	45.2	59.4	64.5	66	45.8	59	53.7	55.3	60.6	67.1
			IngLN	32.9	13.6	30.8	22.7	13.9	22.5	26.2	32.1	38.4	23.8	22.4	27.5	18.1
			MesLN	6.79	14.6	19.8	18.2	14.4	12.1	9.49	12	15.9	17.2	11.4	8.81	17.9
			Spleen	63.5	53.4	53.7	62	60.8	60.7	61	64.5	57.5	58.2	60.7	56	58.9
			Group
		Figure 2C	Tissue	Cre+							Cre+
			Blood	13.1	22.7	11.5	9.26	11.3	13.2	12.6	9.78	14.4	13	13.1	18	12.3
			IngLN	42.9	55.4	42.4	46	51.2	49.3	46.2	39.7	36.3	45.1	45	48.4	51.9
			MesLN	62.8	56.9	53.4	52.3	54.9	58	60.4	61.5	55.9	53.2	57.9	63.7	51.7
			Spleen	18	24.7	15	13.7	17	18	18.6	15.1	21.1	17.8	15.5	20.8	18.3
			Group
		Figure 2D	Tissue	Cre+							Cre-
			Blood	6.12	11.3	8.06	7.73	7.98	7.14	6.31	7.93	7.48	9	8.6	6.17	6.35
			IngLN	20	27.3	20.9	27.7	29.9	24.2	23.7	21.6	19.5	26.4	27.4	19.7	26.2
			MesLN	26.7	23.9	22.4	25.6	25.8	23.6	25.5	19.2	24.8	24.7	25	21.8	23.8
			Spleen	8.44	13.3	9.28	7.74	8.67	7.47	7.56	7.42	10.7	9.05	8.41	7.26	7.21
			Group
		Figure 2E	Tissue	Cre+							Cre-
			Blood	2.31	3.1	1.13	1.41	1.21	0.89	2.03	3.14	1.29	2.27	1.86	0.91	1.76
			IngLN	7.21	2.54	0.73	0.76	1.35	0.63	5.47	9.55	1.25	1.32	1.25	0.66	4.61
			MesLN	11.5	5.84	1.68	1.03	0.94	1.64	11.6	8.9	3.12	1.15	1.37	6.6	8.81
			Spleen	4.65	5.69	1.5	1.18	1.27	1.94	4.35	4	2.25	2.46	1.95	3.25	4.71
			Group
		Figure 2F	Tissue	Cre+							Cre-
			IngLN		1.94	10.9	2.81	6.5	7.33	1.53	11		2.76	6.02	3.72	2.11
			MesLN	4.05			1.93	9.17	11.4	7.19		12.1	4.2	3.66	3.75	6.5
			Spleen	4.05	0.95	1.41	1.93	9.17	1.26	0.73	3.49	12.1	4.2	3.66	0.72	0.78
				Group				Group
			Figure 2G	Cre+	Cre-		Figure 2H	Cre+	Cre-
				0.14	0.11			0.32	0.5
				0.18	0.13			0.34	0.17
				0.25	0.084			0.33	0.3
				0.069	0.1			0.29	0.34
				0.14	0.11			0.28	0.5
				0.15	0.12			0.41	0.35
				0.14				0.34
			Group
		Figure 2I	Tissue	Cre+							Cre-
			Blood	1.35	2.42	0.55	0.75	0.68	0.45	1.18	2.18	0.58	1.64	1.25	0.43	1.13
			IngLN	7.5	3.98	0.73	1.29	2.46	2.99	9.29	11.5	1.48	2.01	2.37	3.94	11.6
			MesLN	14	6.2	1.85	1.49	2.17	5.1	16.6	10.1	3.74	2.38	3.23	10.3	11.4
			Spleen	4.22	5.3	1.05	0.88	0.96	1.79	3.84	3.75	1.79	2.39	1.77	2.87	4.43
			Group
		Figure 2J	Tissue	Cre+							Cre-
			IngLN		0	0	0	0.21	0	2.57	6.68		0	0.49	0.38	0.79
			MesLN	0			0	0.057	0.26	0.56		1.29	0.21	2.21	0.64	0.93
			Spleen	0.24	0.2	0	0	0.059	0.33	0.68	4.63	4.3	1.5	1.3	0	11.6
			Group				Group
		Figure 2K	Cre+	Cre-		Figure 2L	Cre+	Cre-
			3.58	8.79			0.87	0.54
			1.13	3.3			1.22	0.5
			1	0.29			1.02	0.4
			0.73	1			0.43	0.99
			0	1.52			0.65	0.23
			1.52	1.04			0.62	0.27
			9.36				0.56
			Group				Group				Group
		Figure 2M	Cre+	Cre-			Cre+	Cre-			Cre+	Cre-
		Total IgG	13.9556	38.8328		IgG2a	30.4476	0.516237		IgG2c	0.601751	1.81464
			24.3388	20.3828			56.3944	13.9281			0.79304	0.785573
			17.7756	30.0483			18.0857	24.4276			1.47672	2.25267
			20.8876	36.7517			8.26861	5.57271			0.563931	0.281781
			17.2299	10.4051			6.72159	13.1988			0.333136	2.51005
			15.1113	28.6985			6.84747	7.81436			0.758579	1.54986
			7.70462				4.21227				1.03259
			Group				Group				Group
		Figure 2N	Cre+	Cre-		Figure 2O	Cre+	Cre-		Figure 2P	Cre+	Cre-
			0.350629	0.389998			1.16279	0.675676			0	0
			0.275181	0.473077			4.16667	0			0	3.14961
			0.341649	0.278495			0	0			0	0
			0.266783	0.360753			1.08696	0.662252			0	0
			0.244108	0.252232			0				1.14942
			0.090054	0.461968
			0.45

## Sheet: Figure 3
		Figure 3. Autoantibody derived from the initiating clone is insufficient to break tolerance, even under permissive conditions.
				Group
		Figure 3B	Tissue	No Ab			mIgG			C11			9D11				C11 = Idiotype (Id)
			IngLN	41.2	43.7		27	47	42.3	40.1	45.3	38.6	38.1	46.8	43.7		9D11 = Anti-idiotype (aId)
			MesLN	42.4	34.2		37.6	33.4	42.8	43.3	38.8	34.5	35.8	32	50.4
			Spleen	53.4	44.7		45.7	46.8	48	47.2	43.2	48.4	43.9	50	53.1
				Group
		Figure 3C	Tissue	No Ab			mIgG			C11			9D11
			IngLN	29.5	29.7		37.9	27.6	30.4	30.9	27.8	31.2	34.1	26.1	29.8
			MesLN	30.2	37.1		36.5	38.1	30.9	30	33.9	36.2	37.2	39	28.5
			Spleen	23.9	24.6		19.1	26.8	25.1	23.4	27.1	23.1	22.8	22.9	23.4
				Group
		Figure 3D	Tissue	No Ab			mIgG			C11			9D11
			IngLN	25.4	22.6		30.3	21.2	23.3	24.3	22.5	26.4	22.9	22.5	22.3
			MesLN	23.2	23.5		19.5	23.6	21.4	21.1	22.9	25	21.4	23.9	15.6
			Spleen	13.7	12.8		12.9	14.4	13.6	14.5	16.5	13.4	14.4	14.6	12
				Group
		Figure 3E	Tissue	No Ab			mIgG			C11			9D11
			IngLN	0.92	0.9		0.6	0.95	0.77	0.36	1.2	1.08	0.14	0.7	0.22
			MesLN	1.87	2.14		2.12	1.99	1.01	5.17	0.85	0.87	0.82	0.98	1.98
			Spleen	0.53	0.67		0.68	0.28	0.69	0.94	0.55	0.45	0.084	0.44	0.89
				Group
		Figure 3F	Tissue	No Ab			mIgG			C11			9D11
			IngLN	0.068	0.057		0.024	0.097	0.053	0.036	0.056	0.064	0.021	0.12	0.071
			MesLN	0.11	0.2		0.29	0.47	0.16	0.5	0.19	0.14	0.22	0.2	0.4
			Spleen	0.64	1.35		2.17	1.13	0.76	1.65	0.92	1.34	1.36	1.3	1.56
				Group
		Figure 3H	Tissue	No Ab			mIgG			C11			9D11
			IngLN	0.36	0.33		0.31	0.33	0.34	0.4	0.34	0.36	0.38	0.35	0.39
			MesLN	0.31	0.39		0.33	0.35	0.31	0.36	0.32	0.34	0.35	0.35	0.3
			Spleen	0.45	0.49		0.49	0.61	0.4	0.51	0.46	0.45	0.41	0.5	0.38
				Group
		Figure 3I	Tissue	No Ab			mIgG			C11			9D11
			IngLN	1.25	1.09		2.14	1.37	1.61	1.28	1.44	1.66	1.57	2.39	2.65
			MesLN	1.04	0.88		2.16	1.88	1.32	3.34	2.86	0.81	1.38	1.83	2.07
			Spleen	2.09	2.04		3.38	2.02	2.59	2.79	2.04	1.73	2.53	2.36	3.01
				Group
		Figure 3J	Days	No Ab			mIgG			C11			9D11
			0	7.13441	4.29956		8.86043	7.39069	0.767679	4.60285	4.67925	3.02948	5.48688	2.27957	1.65754
			14	7.49856	5.59397		6.78936	5.59237	0	1810.59	1850.2	2284.09	6.71744	1.12743	0.519202
			35	5.93554	4.68822		6.18449	3.85024	2.66868	1810.59	1940.44	2284.09	7.31703	1.12711	0.292473
				Group
		Figure 3K	Days	No Ab			mIgG			C11			9D11
			0	10.3112	9.43694		38.8895	14.945	6.12516	5.16738	6.35189	4.91662	8.58063	8.14595	15.0165
			14	10.0265	5.1989		22.1711	6.64481	7.00155	3.3668	6.7373	3.49181	1387.15	1335.49	1666.16
			35	3.29536	3.82216		16.198	7.16578	6.10099	2.77875	4.2214	3.269	1303.65	1273.6	1405.55
				Group
		Figure 3M	Tissue	No Ab						C11
			IngLN	28.5	32.6	29	18.8			23.9	23.8	28.4	22.3	31.5	8.23
			MesLN	12.3	17.9	11.3	6.97			8.65	13	12.6	7.82	11.6	14.3
			Spleen	61.8	56.5	49.7	43.1			49.4	58.5	48.6	54.6	56.3	40.9
				Group
		Figure 3N	Tissue	No Ab						C11
			IngLN	44.1	42.1	47.5	50.1			47.6	46.8	46.5	48	42.1	54.2
			MesLN	60.7	52.5	63.2	65.7			63.5	50.7	58.6	65.3	60.4	49.3
			Spleen	14.2	13.4	10.7	15.1			9.95	12.6	12.6	17.3	13.8	11.4
				Group
		Figure 3O	Tissue	No Ab						C11
			IngLN	22.5	21.3	20.3	26			25.3	25.1	20.9	21.6	21.7	31.4
			MesLN	21.6	21.1	18.8	17.8			22.9	17.7	21.2	20.6	21.6	17.6
			Spleen	6.04	5.08	4.47	7.45			4.22	5.18	5.12	6.26	5.85	5.49
				Group
		Figure 3P	Tissue	No Ab						C11
			IngLN	1.73	7.84	0.54	2.08			0.66	0.41	0.38	1.25	1.23	1.03
			MesLN	12	8.61	13.9	25.5			10.6	8.32	9.72	12.1	8.06	10
			Spleen	0.59	0.71	0.23	0.35			0.3	2.22	0.29	0.59	0.13	1.24
				Group
		Figure 3Q	Tissue	No Ab						C11
			Spleen	0.35	0.32	0.26	0.27			0.26	0.19	0.22	0.32	0.23	0.29
		Figure 3R	Time-point:	Week 3		Week 7
			Group	No Ab	C11	No Ab	C11
				0	71125.7	0	194.534
				0	64386.7	0	299.588
				0	45902.7	0	386.052
				0	22297.2	0	0
					75714.9		130.861
					22169.2		132.081

## Sheet: Figure 4
		Figure 4. The first autoreactive clone can only break tolerance within an MHC congenic compartment.
				Group																																Group
		Figure 4B	Tissue	MHCd/d															MHCb/d																Figure 4D	MHCd/d	MHCb/d
			IngLN	47.5		57.6	37.1	31.4	44.2	47.6	29	47.6	38.3	32.1	37.4				43.8	45.2		51	46.3	42.2	41.6	34.6	40.5	42.3	40.7	53.5	44.9	49.7				21	94
			MesLN	47.8	37.5	39	48.5	39.6	40.5	37.8	35.1	45.5	48.4	31.4	45.3	29.6	47.3		23.2		40.6	59.4	50.5	47	54.6	48.6	37.2	49.5	45.7	42.2	46	43.5				25	37
			Spleen	71.6	75.2	54.7	61.1	62.5	67.8	68.7	70.6	73.3	72.3	66.9	69.2	58.8	64.3	54.6	70.8	77	73.7	77.3	69.5	70.7	61	63.3	64.3	68.8	69.3	66	66.2	66.8				7	27
																																				40	13
																																				52	97
																																				53	74
				Group																																50	16
		Figure 4C	Tissue	MHCd/d															MHCb/d																	38	10
			IngLN	0.47		0.22	0.0044	0.35	0.39	0.9		0.83	0.41	0.38	0.36				1.78	0.64		0.5	0.69	0.24	0.24		0.32	1.26	1.86	1.79	3.24	3.02				49	8
			MesLN	0.36	0.49	0.46	0.24	0.3	0.46	0.95	0.42	0.77	0.39	0.39	0.31						2.75		0.74	0.56			0.36	2.26	2.37	2.57	3.2	3.15				30	25
			Spleen	1.3	1.07	0.64	0.8	1.31	1.53	3.14	1.63	2.68	0.88	1.06	0.74	2.87	0.95	3.65	1.23	0.7	0.93	1.26	2.47	1.51	0.52	0.32	1.79	2.68	3.08	4.08	2.84	4.33				10	35
																																				17	36
																																				75	18
																																				13	9
																																				58
						Population
		Figure 4E	Group	Gate	Tissue	b/b															b/d															d/d
			MHCd/d BM chim	B cells	IngLN	31.5		12.6	22.9	18.2	28.5	15.8	46.1	22.6	27.8	27.1	17.7				3.23		7.3	5.94	3.97	5.43	7.02	4.51	5.18	5.84	6.07	5.83				62.4		78.7	70.3	74.9	64.5	76.7	48.8	71.2	65.8	66.3	75.6
					MesLN	33.8	33.1	12.8	25	24.6	29.7	17	50.5	25.6	28.4	27.7	21.1	49.9	33.5		6.05	3.67	2.84	5.14	4.11	4.87	6.64	2.96	6.09	6.54	3.01	6.05				58.8	61.6	80.9	68.9	68.7	64.4	75.8	46	67.6	64.6	68.7	72.3	43.5	61.7
					Spleen	38.4	40.7	19.2	30.7	26.2	38.9	23	55.2	30.3	39.6	34.4	26.2	51.4	42.2	82.6	4.16	4	5.75	5.66	5.5	4.25	12.7	6.74	8.31	6.98	8.66	6.69	2.9	2.48	1.55	52.4	51.2	67.5	60.9	64	53.4	62.7	36.7	58.6	52.3	55.1	64.3	42.2	50.2
					Tissue	b/b															b/d															d/d
				GCB cells	IngLN	82.2			92.9	79.5	88.2	83.8		74.4	90	83.7	73.7				2.59			0	2.19	2.31	6		5.57	3.35	6.67	8.27				14.1			6.71	17.9	9.49	9.33		18.5	5.35	9.2	15.8
					MesLN	59.5	78.3	67.6	35.5	86.4	71.1	90.5	97.7	90.7	70.9	45.6	83				3.1	4.43	4.41	4.2	1.91	4.68	3.21	1.36	2.74	6.25	3.4	2.44				37	17.2	26	60.1	11.5	23	6.09	0.39	6.04	22.6	50.5	14
					Spleen	94.3	92.8	91.6	82.1	81.7	94.7	82.8	86	94.7	95.2	85.9	88.9	95.9	96.8	97.3	0.93	0.75	1.39	1.45	0.87	0.73	7.47	5.31	2.87	2.24	4.2	5.56	1.36	1.16	1.03	3.56	4.81	5.37	14.4	16.2	3.16	9.48	8.18	1.98	1.48	9.52	5.13	0.93	1.43
					Tissue	b/b															b/d															d/d
			MHCb/d BM chim	B cells	IngLN	29.7	9.67	29.3	8.29	30.5	17.5	1.24	1.57	2.19	0.42	0.54	0.66	0.46	0.83		65.6	84.3	69.7	88.4	67.1	78.1	95.1	94.3	93.8	98.3	98.4	98.3	98.6	98.1		0.59	0.85	0.082	0.68	0.49	1	0.47	0.25	2.1	0.62	0.6	0.48	0.52	0.69
					MesLN	20		27.8	15.8	30.1	18.6	7.15	4.41	1.87	0.32	0.51	0.75	0.27	0.51		70.9		71.1	77.2	66.9	78.3	87.3	89.2	95.6	98.7	98.5	98.2	99	98.7		3.91		0.096		0.54	0.37	0.36	0.88	0.25	0.51	0.54	0.64	0.41	0.47
					Spleen	24.4	10.5	3.58	9.44	33.7	24.4	15.4	14.6	19.2	4.02	6.22	11.6	1.89	5.22		45.9	82.3	34.7	82.8	59	67.4	78.9	79.6	76.8	95.2	91.8	87	97.3	94.1		0.37	0.79	45.3	0.23	0.15	0.27	0.7	1.13	0.31	0.33	0.82	0.34	0.19	0.16
					Tissue	b/b															b/d															d/d
				GCB cells	IngLN	60.2	27.4		12.8	55.3	28.8	8.38		37.2	0.9	14.4	9.41		9.87		38.2	65.8		84	44.5	69.2	89.8		61.7	97.8	83.9	90		89.4		0.54	0.76		1.21	0	0.78	0.6		0.51	0.76	2.02	0		0.86
					MesLN		33.2	43.8		21.4	25.8	8.29	5.7	20.6	0.56	4.28	3.79	0	8.44			63.9	55.3		77.1	72.9	88.2	92.9	78.9	98	93.6	89.2	96.1	88.6			0.17	0.13		1.11	0.52	2.82	0.61	0	0.98	1.55	7.01	3.42	2.48
					Spleen	48	34.9	11.1	12.6	70.7	65.6	53.6	52.7	63.6	21.4	30.6	61.3	1.28	52.4		46	59.6	43.7	83.1	25.8	31.6	43.5	44.9	34.8	74.6	67.1	37.1	97.1	46.6		0.86	3.85	24.1	0.89	0.97	0.95	2.32	1.98	1.13	3.7	2.12	1.5	1.39	0.63
				Group
		Figure 4F	Tissue	MHCd/d															MHCb/d
			IngLN	0.24			2.04	0.65	0.42	0.33		0.27	0.91	0.4	0.2				4.87	0.51		1.75	1.68	1.28	0.29	0.14	0.68	2.55	1.05	0.53		2.15
			MesLN	1.32	0.56	1.29	7.07	7.55	0.5	1.67	1.08	3.44	3.26	0.65	1.43			1.28			2.68		5.2	6.87	1.68	2.18	0.97	1.55	2.99	1.86	1.38	1.09
			Spleen	2	1.36	2.12	2.43	2.78	2.95	3.01	1.86	2.1	3.03	1.85	2.48	2.11	4.22	2.38	10.5	2.21	0.25	6.92	2.85	7.92	2.1	2.04	2.63	2.36	2.96	4.34	0.9	0.97
				Group
		Figure 4G	Tissue	MHCd/d															MHCb/d
			IngLN	22.6			9.54	23.1	13.5	13.6	8.55	27.2	8.4	14.9	21.4				56.6	80.3		93.7	65.1	86.2	83.6	77.5	68.4	100	86.3	92.1	97.2	92.4
			MesLN	60.2	26.5	31.5	83.9	15.9	35.1	8.03	0.41	8.64	33.4	72.1	18.9					71	78		113	91.7	106	106	86.2	99.8	95.9	92	97.4	91.2
			Spleen	6.79	9.16	7.96	23.3	24.8	5.92	15.2	22.9	3.52	3.19	17.4	8.57	1.87	2.77	2.09	84.6	72.3	126	97	43.1	46.6	66.1	62.1	48.7	80.2	75.1	45.6	101	51.7
		Figure 4H		Frequency of GCs containing:					Frequency of GCs containing:
			MHCd/d BM chim	H2b/b	H2d/d	H2b/b and H2d/d		MHCd/d BM chim	H2b/b	H2b/d	H2b/d and H2b/b
				100	0	0			7.69231	66.6667	25.641
				84.2105	0	15.7895			0	90.4762	9.52381
				91.3043	0	8.69565			17.9487	56.4103	25.641
				75.8621	3.44828	20.6897
				92.4528	0	7.54717
				100	0	0
				100	0	0
				93.75	3.125	3.125
				100	0	0
				100	0	0
[truncated: 1 more columns]

## Sheet: Figure 5
		Figure 5. A bridging B cell compartment enables epitope spreading across an MHC barrier.
			Tissue						Tissue
		Figure 5B	IngLN	MesLN	Spleen			Figure 5C	IngLN	MesLN	Spleen			Figure 5D	Serum
			59.6	61.9	70.7				0.26	0.2	0.76				65
			59.2	52.5	64.7				0.15	0.13	0.16				58
			45.6	56.3	71.9				0.18	0.15	0.39				7
			54.3	60.6	72.5				0.21	0.13	0.51				179
			47.5	54.1	68.6				0.4	0.43	1.14				13
			46	63.1	68.5				0.21	0.29	0.61				90
			62.3	68.3	71.9				0.23	0.19	0.81				16
			54.5	60.2	70				0.15	0.11	0.14				12
			34.4	62.8	71.2				0.44	0.32	1.96				24
			59.2	55.6	75.3				0.2	0.21	0.25				40
			45.2	56.2	70.8				0.23	0.21	0.47				10
			46.6	58.5	72.7				0.12	0.13	0.19				67
			53.5	56.8	69.7				0.31	0.32	0.76				45
			47	57.7	67.1				0.16	0.16	0.14				150
			46.8	52.3	68.3				0.18	0.16	0.39
			49.7	46.3	62.4				0.13	0.15	0.22
			50	25.6	57.4				0.24	0.17	0.63
			39.2	47.5	60.3				0.14	0.13	0.21
			46.5	55.7	66.1				0.14	0.17	0.63
			41.1	47.5	67.5				0.12	0.18	0.26
			44.3	45.9	63.7				0.14	0.16	0.37
			44	65.9	70.1				0.12	0.14	0.36
			47.4	50.8	62.8				0.12	0.13	0.31
			52.7	58.2	66				0.15	0.15	0.47
			42.3	56.3	71.1				0.096	0.17	0.23
			45.5	55.4	64.9				0.13	0.14	0.38
			54.4	52.3	69.4				0.11	0.12	0.32
				Population
	Figure 5E	Gate	Tissue	H2b/b																											H2b/d
		B cells	IngLN	0.23	0.23	0.39	0.33	0.77	0.42	0.22	0.15	0.59	0.34	0.51	0.3	0.58	0.26	0.31	0.11	0.15	0.088	0.12	0.086	0.16	0.13	0.089	0.17	0.091	0.1	0.14	39.2	47.9	48.6	48.7	48.2	45	45.7	25.9	46.3	54.5	47.1	46.1	39.8	43.7	40.7	57.7	63.5	59.7	64.5
			MesLN	0.19	0.2	0.33	0.45	0.38	0.25	0.2	0.097	0.42	0.38	0.15	0.28	0.53	0.22	0.24	0.11	0.19	0.24	0.17	0.11	0.14	0.083	0.042	0.079	0.28	0.17	0.082	38.3	49.3	43.6	48.9	48.7	41.3	38.4	23.7	43	50.4	41.3	43	36.4	42.2	38	56.8	63.1	58.7	63.8
			Spleen	2.55	3.18	3.52	3.47	3.78	3.7	3.18	1.74	5.58	2.79	5.16	5.42	4.21	3.79	3.54	0.075	0.49	0.14	0.56	0.17	0.38	0.37	0.078	0.42	0.25	0.21	0.36	54.9	62.8	59.8	60	55.5	56.9	58.4	45.5	56.1	63.6	55.1	59.5	52.9	59.4	52.2	55.5	59.5	54.7	56.9
			Tissue	H2b/b																											H2b/d
		GCB cells	IngLN	0.092	0.45	0	0.67	21.5		2.21	0	13	0	12.4	0	5.43	0					47	9.49	10.1	32.6	11.1	13.8	23	16.1	8.71	77.2	65.4	70	25.5	26.7		56.6	81	59.6	29.1	71.4	84	66.1	57.5					51.7
			MesLN	0.18	0.05	0.73	0	2.72	0.27	0.072	0.1	0.36	0.35	0.087	0.97	6	0	0	28		61.6	41.3	31.6	32.9	44.9	18.1	51.5	58.6	57.6	6.32	64.3	89	57.6	11.2	44.1	24.2	62.9	52.2	25.4	41.4	86.4	61.3	67.9	47.4	62.1	71.9		38.2	58.5
			Spleen	16.7	0.25	22.2	3.55	75.9	34.3	33.4	0	76.8	1.85	32.9	1.01	21.9	0.52	2.99	0.54	18.2	0.44	2.45	0.4	0.31	12.1	0.41	7.55	0.9	1.39	12.8	66.4	83.8	72.5	82.5	17.7	54.1	54.4	61.8	16.8	71.4	57.2	82.4	63.4	78.2	70.9	78.8	69.7	67.6	83.9
			Tissue						Tissue
		Figure 5F	IngLN	MesLN	Spleen			Figure 5G	IngLN	MesLN	Spleen
			0.89	1.62	0.52				37.01	57.49	47.54
			1.36	2.99	0.66				66.03	20.92	47.38
			0.11	1.34	1.09				59.25	77.22	17.46
			0.12	3.37	0.44				145.84	175.89	38.52
			1.26	1.21	0.78				129.45	106.83	65.74
			0.11	1.99	0.86				60.15	131.12	45.26
			0.35	2.62	0.46				78.33	61.36	47.31
			0.26	1.24	0.082				24.67	62.18	71.36
			0.58	1.96	2.52				59.03	133.52	69.33
			0.5	1.81	0.17				157.95	119.65	80.49
			0.59	2.66	0.84				35.41	22.93	38.53
			0.6	1.53	0.23				29.79	69.12	47.48
			0.29	1.41	0.78				50.27	44.55	42.85
			0.25	1.59	0.75				77.37	92.53	58.15
			0.078	0.87	0.068				71.21	61.51	59.36
			0.068	2.09	0.15					65.0511	49.243
			0.27	0.66	0.21						31.3539
			0.078	1.2	0.17					150.309	72.7715
			0.25	4.07	0.66				134.628	114.927	27.7092
			1.38	2.59	0.9				26.0287	84.9462	38.5505
			0.58	1.59	0.48				29.5181	89.0706	28.8537
			0.69	7.64	0.35				99.3872	125.997	32.7507
			0.23	3.97	0.96				35.9794	59.2096	14.9921
			0.41	2.78	0.96				41.1835	118.713	11.0914
			0.9	3.11	0.5				62.7159	155.276	57.8283
			0.24	2.59	1.07				45.2329	154.945	8.61954
			0.17	1.67	1.16				23.9566	17.2569	10.8749
				Population
	Figure 5H		Tissue	H2b/b																											H2b/d
		I-Ab	IngLN	0.934538	1.08413	0.784948	1.02093	1.5009	1.06253	1.07933	0.970335	0.816146	0.944937	1.15932	0.800347	0.965936	0.920339	0.955336	0.738619	1.21469	0.961571	1.22553	0.748046	1.27251	0.98891	0.882383	1.24737	0.840118	1.10989	0.770357	0.354576	0.355976	0.30578	0.316179	0.358776	0.290181	0.288381	0.346177	0.286781	0.368175	0.333378	0.284581	0.278581	0.262183	0.30058	0.46743	0.490213	0.422809	0.526664
			MesLN	1.07715	1.03767	0.634915	0.452714	0.969433	1.2986	0.990842	1.20895	0.921931	1.12086	1.38312	0.969433	1.0399	1.1184	0.776081	0.706128	1.06518	0.725168	1.20245	0.902335	1.05157	1.19193	0.868787	1.57002	0.840136	0.831432	1.04487	0.472339	0.442009	0.319799	0.431528	0.381573	0.381573	0.256241	0.445578	0.372653	0.376221	0.317346	0.340316	0.283448	0.330504	0.348568	0.65898	0.543649	0.496683	0.933343
			Spleen	1.1666	0.847302	0.871332	0.839959	1.38309	0.984365	1.08182	0.900258	1.98876	0.756297	0.804581	0.761192	0.942312	0.806361	0.86577	0.693445	1.04592	0.85542	0.980666	0.82065	0.971974	1.1135	0.561343	1.22663	0.824323	1.25185	1.65428	0.67308	0.621681	0.503975	0.555819	0.452799	0.504865	0.530231	0.518438	0.515323	0.621681	0.440116	0.430549	0.397618	0.47327	0.455469	0.36778	0.35566	0.31942	0.385043
			Tissue	H2b/b																											H2b/d
		I-Ad	IngLN	0.156313	0.247945	0.197413	0.226385	0.205498	0.22369	0.18259	0.229753	0.175852	0.217626	0.216952	0.218973	0.201455	0.228406	0.233796	0.141511	0.077094	0.148364	0.063389	0.141168	0.071269	0.14014	0.154189	0.078465	0.106904	0.134316	0.130204	0.609756	0.625926	0.509365	0.549117	0.623905	0.491847	0.572699	0.615146	0.567309	0.638054	0.584827	0.539011	0.481067	0.482415	0.533621	0.449546	0.551311	0.462566	0.592085
			MesLN	0.17512	0.223764	0.162797	0.160851	0.200415	0.197821	0.1842	0.234142	0.162148	0.193281	0.22571	0.196524	0.151771	0.223764	0.187443	0.123156	0.085662	0.10044	0.061851	0.105914	0.082651	0.083472	0.120419	0.085388	0.087577	0.102082	0.084293	0.716695	0.673239	0.427422	0.609028	0.633675	0.545466	0.51628	0.623297	0.526657	0.555844	0.680374	0.494228	0.378778	0.518874	0.500713	0.428034	0.425571	0.311447	0.638219
			Spleen	0.189673	0.217951	0.204157	0.19519	0.204157	0.200708	0.201398	0.223469	0.19726	0.208985	0.188293	0.199329	0.200708	0.211744	0.202777	0.173782	0.099358	0.149226	0.060824	0.120136	0.075179	0.088024	0.150737	0.070268	0.106158	0.098602	0.083491	0.744896	0.644197	0.553154	0.584881	0.544878	0.569018	0.604883	0.649715	0.58902	0.610401	0.498667	0.462801	0.466939	0.51384	0.51522	0.598791	0.548168	0.506989	0.56479
	Figure 5K		Frequency of GCs containing:
		MHCd/d BM chim	H2b/b	H2b/d	H2d/d
			4	88	8
			2.7027	97.2973	0
			0	100	0
			0	100	0
			20.5882	73.5294	5.88235
			58	42	0
			46.875	53.125	0
			0	100	0
			15.2381	82.8571	1.90476
			0	85.7143	14.2857
			50	50	0
			0	100	0
			9.52381	90.4762	0
				Population
	Figure 5L		Tissue	Plasma cells															Plasmablasts
			IngLN	0.022	0.015	0.031	0.072	0.051	0.053	0.00969	0.051	0.017	0.021	0.092	0.047	0.029	0.05	0.039	0.045	0.021	0.022	0.056	0.087	0.053	0.08	0.039	0.052	0.024	0.04	0.035	0.022	0.065	0.037
			MesLN	0.12	0.055	0.06	0.061	0.076	0.074	0.1	0.1	0.092	0.054	0.077	0.2	0.044	0.11	0.068	0.14	0.046	0.046	0.071	0.066	0.15	0.094	0.099	0.048	0.056	0.074	0.11	0.021	0.11	0.086
			Spleen	0.26	0.26	0.24	0.23	0.16	0.22	0.2	0.17	0.3	0.18	0.2	0.19	0.23	0.16	0.16	0.098	0.097	0.095	0.089	0.11	0.13	0.11	0.071	0.23	0.043	0.1	0.07	0.077	0.09	0.078
				Population
	Figure 5M	Gate	Tissue	H2b/b															H2b/d															H2d/d
		Plasma blasts	IngLN				1.57	0	1.89	0							0					44.1	52.1	38.7	37.9							31.5					48.8	43.8	51.9	56.1							62.9
			MesLN	0		0			0.76	0	0.75			0	0		0	0	35.7		37			39.4	22.6	21.1			37.7	38		39.6	30.9	62.1		48			52.7	73.3	71.4			57	55.1		57.4	57.9
			Spleen	6.37	1.07	14.3	10.5	10.9	10.3	10.3	0.47	37.1	2.1	14.1	3.81	10.9	3.6	2.22	51.9	78.9	66.4	63.1	57.1	59	57.3	51.2	50.3	69.9	57.2	61.9	63	59.7	48.9	39.5	19.3	17.9	25.5	26.5	25.9	31.1	46.9	11	25.2	22.9	28.6	22.6	32.4	40.4
			Tissue	H2b/b															H2b/d															H2d/d
		Plasma cells	IngLN				0		0		0			0								79.9		61.3		64.8			62.9								14		32.1		22.9			28
			MesLN	0.97		1.52			0.76	0	0	0		0.84	0.25		0	0	38.3		31.8			37.9	9.26	32.6	27.2		25.2	40.4		42.1	48.3	56.8		50			55.3	83.3	61.5	52.4		65.5	54.8		54.8	39.2
			Spleen	1.34	4.64	4.87	3.54	2.09	2.36	1.25	1.57	11.9	4.87	4.25	3.13	6.77	2.26	1.09	69.6	75.9	73.1	75.9	69.3	76.6	70.8	74	71.5	76.1	69.6	80.9	76	81.1	71.5	27.1	17.2	19.8	18.6	24.2	17.5	25.7	22.9	15.1	17.7	23.6	13.6	15.2	15	24.2
[truncated: 35 more columns]

## Sheet: Figure 6
	Figure 6. Sequence and array analyses of no bridge and bridge chimeras.						All sequencing data are available via the Gene Expression Omnibus (GSE202358) (https://www.ncbi.nlm.nih.gov/geo/query/acc.cgi?acc=GSE202358)
							Raw autoantigen array data are included under a separate tab of this Source Data file (Raw data for Figure 6Q)
	Figure 6K		No bridge		Bridge				No bridge		Bridge				No bridge		Bridge
	All B cells	I-A/E type	Chim1	Chim2	Chim3		Cluster 0-3	I-A/E type	Chim1	Chim2	Chim3		GC representation normalized to cluster 0-3	I-A/E type	Chim1	Chim2	Chim3
		b/b	1659	512	124			b/b	1406	434	93			b/b	63.723	56.592	26.116
		b/d	559	297	2779			b/d	481	236	2293			b/d	35.326	40.028	39.721
		d/d	3155	4916	1907			d/d	2437	4192	1493			d/d	0.951	3.38	34.163
		unassigned	48	68	65			unassigned	35	31	33			sum	100	100	100
		sum	5421	5793	4875			sum	4359	4893	3912
			Population
	Figure 6L		Naive			GCB
		Heavy chain	5.23	5.2	5.16	5.7	7.52	5.8
		Light chain	6.83	6.77	6.86	6.84	8.38	6.69
			Population
	Figure 6M		Naive			GCB
		Incl.	5.28	5.19	5.23	5.79	9.47	6.74
		Excl.	5.26	5.19		4.54	4.7
		Population				Population
	Figure 6N	Naive	GCB		Figure 6O	Naive	GCB
		12.9	13.6			0.22941	13.1034
		12.9	13.3			0.122624	42.8571
		12.8	13.8			0.153374	24.3902
	Figure 6Q		log2 nb/564	-log10(q value)		Figure 6R		log2 br/564	-log10(q value)		Figure 6S		log2 br/nb	-log10(q value)
		Human IgG from serum	1.64727	2.931			Human IgG from serum	1.82094	2.18			Human IgG from serum	-0.173665	0.3291
		Anti-Human IgG Fc fragment Specific	0.032194	0.1988			Anti-Human IgG Fc fragment Specific	0.00127892	0.1807			Anti-Human IgG Fc fragment Specific	0.0309151	0.1552
		Anti-Human IgG (H+L)	0.925102	3.518			Anti-Human IgG (H+L)	0.864509	3.482			Anti-Human IgG (H+L)	0.0605931	0.359
		Anti-Human IgG F(ab') fragment specific	1.27373	3.71			Anti-Human IgG F(ab') fragment specific	1.18684	4.119			Anti-Human IgG F(ab') fragment specific	0.086886	0.3451
		IFN-alpha1		1.416			IFN-alpha1		0.2064			IFN-alpha1		0.7152
		IFN-alpha2		0.6402			IFN-alpha2		0.09406			IFN-alpha2		0.4282
		IFN-alpha6	-0.0797272	0.7512			IFN-alpha6	0.343484	0.09633			IFN-alpha6	-0.423211	0.4282
		IFN-alpha7	0.790772	2.439			IFN-alpha7	2.14241	0.5357			IFN-alpha7	-1.35164	1.188
		IFN-alpha8	0.341405	1.211			IFN-alpha8	1.05497	0.1007			IFN-alpha8	-0.713561	0.5199
		IFN-alpha10	-0.0895516	0.6494			IFN-alpha10	0.870821	0.1007			IFN-alpha10	-0.960373	0.6908
		IFN-epsilon	0.871456	3.633			IFN-epsilon	1.43208	1.301			IFN-epsilon	-0.560627	1.427
		IFN-gamma	0.753839	1.857			IFN-gamma	1.25041	0.7744			IFN-gamma	-0.496567	0.7152
		IFN-lambda1	0.252387	0.3468			IFN-lambda1	0.860904	0.3109			IFN-lambda1	-0.608517	0.5745
		IFN-lambda2	-1.078	0.7512			IFN-lambda2	1.69459	0.4477			IFN-lambda2	-2.77259	1.273
		IFN-omega	0.377235	1.398			IFN-omega	1.64981	0.2013			IFN-omega	-1.27258	1.188
		IL-10	-2.28951	0.6494			IL-10	1.65431	1.005			IL-10	-3.94382	1.427
		IL-11	0.526683	0.7466			IL-11	1.08584	0.1373			IL-11	-0.559153	0.7277
		IL-12		0.45			IL-12		1.659			IL-12		0.745
		IL-13	-0.31034	0.6457			IL-13	1.60039	0.3604			IL-13	-1.91073	1.038
		IL-15	-0.130308	1.272			IL-15	0.295456	0.2091			IL-15	-0.425764	0.745
		IL-17A	1.11068	2.439			IL-17A	1.39026	1.961			IL-17A	-0.279586	0.2716
		IL-17F		3.71			IL-17F		4.647			IL-17F	-0.321486	0.2716
		IL-1A	0.267835	2.177			IL-1A	1.18142	0.3834			IL-1A	-0.913585	0.4282
		IL-1RA	0.461331	2.129			IL-1RA	1.22239	0.5068			IL-1RA	-0.761061	0.5199
		IL-2	0.497187	1.079			IL-2	1.11894	0.1373			IL-2	-0.621754	1.188
		IL-4	0.714598	1.35			IL-4	2.23816	0.1389			IL-4	-1.52356	1.188
		IL-6	3.29218	2.931			IL-6	3.60688	1.671			IL-6	-0.314696	0.379
		IL-7		0.45			IL-7		0.09406			IL-7		0.4282
		IL-21	-0.0305883	0.6457			IL-21	1.21082	0.1007			IL-21	-1.2414	0.7277
		IL-22	-0.878009	0.3468			IL-22	0.211745	1.369			IL-22	-1.08975	1.188
		IL-23		1.61			IL-23		1.491			IL-23	0.415038	0.02104
		IL-31		1.013			IL-31		0.09406			IL-31		0.7277
		IL33	-0.670692	1.756			IL33	0.564264	0.3834			IL33	-1.23496	1.427
		IL-34	-1.58496	0.2606			IL-34	0.222392	0.1373			IL-34	-1.80735	0.008599
		CCL26	1.02279	2.12			CCL26	1.17298	1.695			CCL26	-0.150193	0.2547
		Complement 3	-0.111748	0.7551			Complement 3	0.520832	0.5068			Complement 3	-0.63258	0.9307
		CXCL10	1.40952	2.984			CXCL10	1.75774	3.005			CXCL10	-0.348219	0.5312
		CXCL9	0.62532	3.518			CXCL9	1.2783	2.032			CXCL9	-0.652981	0.6743
		FGF7	2.05585	2.395			FGF7	3.32572	0.9982			FGF7	-1.26987	0.8692
		GM-CSF	0.0430687	0.6322			GM-CSF	0.728195	0.09633			GM-CSF	-0.685127	0.3406
		Leptin	-0.182114	1.522			Leptin	0.415038	0.1664			Leptin	-0.597152	1.188
		LIF	-0.006049	1.502			LIF	0.504275	0.1007			LIF	-0.510324	0.731
		LIGHT	2.39715	2.009			LIGHT	3.05971	1.057			LIGHT	-0.662559	0.3245
		MIP-1alpha	2.37109	3.196			MIP-1alpha	1.88492	3.144			MIP-1alpha	0.486171	0.1044
		Orexin	-0.612518	0.392			Orexin	0.0979752	0.5068			Orexin	-0.710493	1.188
		PDGFBB	0.643003	3.196			PDGFBB	1.70099	1.301			PDGFBB	-1.05798	0.5312
		sIL2R	3.45943	0.6402			sIL2R	3.32193	0.3805			sIL2R	0.137504	0.05924
		s-rank ligand		0.1837			s-rank ligand		0.5068			s-rank ligand		0.2015
		TNF-alpha	1.65115	3.71			TNF-alpha	1.68314	4.183			TNF-alpha	-0.0319901	0.009313
		VEGFA	-0.716207	0.7466			VEGFA	0.76184	0.2091			VEGFA	-1.47805	0.745
		PMScl-75	1.41791	2.439			PMScl-75	2.07061	0.9487			PMScl-75	-0.652702	1.188
		CMV	-0.291554	0.8293			CMV	0.332936	1.078			CMV	-0.624491	1.273
		C1q	0.780627	0.5473			C1q	0.294261	0.7542			C1q	0.486365	0.2716
		BPI	1.89308	2.338			BPI	1.28716	2.741			BPI	0.605922	0.3451
		MDA5	0.434859	2.541			MDA5	0.917873	0.8163			MDA5	-0.483014	1.188
		TG	2.92283	1.396			TG	2.8413	1.301			TG	0.0815299	0.04648
		Proteinase 3		1.013			Proteinase 3		0.2732			Proteinase 3		0.379
		CENPA	1.33697	2.494			CENPA	1.37547	2.143			CENPA	-0.0385084	0.006439
		FBL	2.58496	2.1			FBL	3.34873	0.8163			FBL	-0.763766	0.3291
		Scl 70	1.64092	3.553			Scl 70	2.78624	3.421			Scl 70	-1.14532	0.5312
		U1-snRNP C	0.529001	1.761			U1-snRNP C	0.966433	1.043			U1-snRNP C	-0.437431	0.2443
		U1-snRNP A	1.83975	2.395			U1-snRNP A	2.72882	1.369			U1-snRNP A	-0.889076	0.3451
		PDC-E2		3.71			PDC-E2		5.407			PDC-E2	2.15543	1.005
		EJ	1.46211	2.12			EJ	1.93988	1.068			EJ	-0.477773	0.3451
		TPO	2.5025	3.107			TPO	2.48971	3.355			TPO	0.0127861	0.0357
		Ro60/SSA	-2.85251	3.71			Ro60/SSA	-2.18769	4.183			Ro60/SSA	-0.664816	0.8692
		La/SSB	-1.9248	3.041			La/SSB	-2.32093	1.111			La/SSB	0.396129	0.4282
		Sm/RNP	0.190103	0.1837			Sm/RNP	-0.0534712	0.5068			Sm/RNP	0.243574	0.2994
		Smith	1.20763	1.699			Smith	0.581532	2.18			Smith	0.626099	0.3245
		SARS2 N	0.678072	2.961			SARS2 N	0.982926	1.377			SARS2 N	-0.304855	0.1854
		EBV	0.68263	1.656			EBV	1.13584	2.906			EBV	-0.453212	0.1272
		EBV EA-D	-0.372727	0.3059			EBV EA-D	0.0630098	0.8809			EBV EA-D	-0.435737	0.7653
		EBV EA	0.691314	2.331			EBV EA	1.7697	0.8163			EBV EA	-1.07839	0.7641
		Influenza A hemagglutinin (HA)		1.282			Influenza A hemagglutinin (HA)		0.3604			Influenza A hemagglutinin (HA)		0.4957

## Sheet: Figure 7
		Figure 7. Proteomics analyses of autoantigens.			All proteomics data are available via the PRIDE repository with the dataset identifier PXD044323 (http://www.ebi.ac.uk/pride/archive/projects/PXD044323)
		Figure 7B		C11				mIgG
			Target	1	2	3	4	1	2	3	4
			Histone H2A type 1-H	25.0244	26.1545	26.578	25.7658	0	20.7028	17.2079	17.8522
			Aly/REF export factor 2	18.2821	20.8047	22.3611	17.4232	0	0	0	0
			60S ribosomal protein L21	23.5897	24.9211	25.3865	23.6599	0	0	0	0
			Heterogeneous nuclear ribonucleoprotein H	14.9951	0	0	0	0	0	0	0
			Dolichyl-diphosphooligosaccharide--protein glycosyltransferase 48 kDa subunit	14.2966	0	15.3288	14.4118	0	0	0	0
			Alpha-synuclein	26.5072	25.4052	23.595	21.435	24.5478	23.756	24.1523	21.0143
			60S ribosomal protein L35a	0	20.3464	22.194	0	0	0	0	0
			ATP-dependent RNA helicase A	17.894	16.6825	16.3422	16.4971	0	16.0885	0	15.8494
			Coronin-1A	0	0	0	0	19.563	0	0	0
			Hemoglobin subunit alpha	19.5114	20.7721	22.6162	19.8753	22.5281	21.5806	20.6948	17.7862
			Hemoglobin subunit beta-1	20.2002	20.6314	21.7355	20.0933	0	19.5004	18.5684	20.1888
			L-lactate dehydrogenase A chain	18.7785	18.6389	20.9533	17.0765	20.2966	18.8089	0	17.5481
			Transthyretin	0	0	0	0	22.6683	20.2508	19.8463	20.5424
			Serum albumin	20.2694	0	19.6812	18.6165	20.0111	18.6162	19.5291	19.5536
			Protein S100-A10	0	0	0	0	17.6805	0	0	0
			Nucleolin	13.8265	15.6513	17.8342	18.0929	0	0	0	0
			Elongation factor 1-alpha 1	0	16.2958	0	0	0	0	0	0
			Histone H2B type 1-P	25.9936	24.4233	26.4945	24.8309	19.6953	0	19.5303	0
			Serum amyloid P-component	0	0	0	0	21.6707	22.358	0	19.4788
			Programmed cell death protein 6	17.7377	18.6485	19.9289	19.2871	18.738	18.1919	18.9537	19.8406
			60S ribosomal protein L7a	20.2404	22.2466	22.9637	18.1928	0	20.5889	0	0
			60S ribosomal protein L27a	19.6479	21.4911	22.0796	20.4036	0	0	0	0
			40S ribosomal protein S16	22.3793	23.9507	25.1942	22.7079	19.2838	20.6276	19.5376	18.5766
			60S ribosomal protein L7	20.7233	20.6378	20.1531	19.9271	0	0	0	0
			40S ribosomal protein SA	0	0	18.4817	18.5079	16.9125	0	0	18.4463
			H-2 class II histocompatibility antigen, A beta chain	0	0	0	0	0	0	0	0
			60S acidic ribosomal protein P0	24.0402	25.322	24.9881	24.0065	0	21.3483	0	0
			Heme oxygenase 1	0	15.4866	0	0	0	0	0	0
			Histone H1.2	21.0336	22.2095	23.1545	0	0	0	0	18.5293
			Glyceraldehyde-3-phosphate dehydrogenase	0	17.1923	18.839	20.9818	18.4219	18.9412	17.5287	17.9357
			Polypyrimidine tract-binding protein 1	0	17.325	18.7165	18.6525	0	0	0	0
			Triosephosphate isomerase	19.2678	19.7682	22.4672	19.7111	19.7323	20.559	18.6546	17.9639
			Glutathione S-transferase P 1	20.2665	22.611	22.1467	21.3666	22.0397	22.9899	0	20.4587
			60S ribosomal protein L13a	0	18.0322	18.4565	17.1775	0	0	0	0
			78 kDa glucose-regulated protein	13.8443	14.0357	0	13.8679	0	0	0	0
			Vimentin	14.9063	16.3589	19.9103	15.6629	20.7687	21.733	20.548	19.9107
			Carboxylesterase 1C	0	0	0	0	18.7037	17.6639	16.8174	16.6794
			40S ribosomal protein S2	21.9043	22.1538	21.9782	20.3873	0	19.1475	0	16.2656
			Protein S100-A8	21.4626	23.8052	22.8724	23.1659	18.6518	22.1477	0	21.4794
			Small nuclear ribonucleoprotein-associated protein B	19.6866	20.9456	22.3736	20.9899	16.29	0	16.4546	14.814
			60S ribosomal protein L3	20.7337	22.2638	22.239	18.3775	0	0	0	17.656
			Protein disulfide-isomerase A3	0	0	14.565	0	0	0	0	0
			Desmin	0	0	14.5322	0	0	0	0	14.5582
			Lupus La protein homolog	18.6185	18.5879	16.026	0	0	0	0	0
			Ras-related protein Rab-6B	14.6735	0	0	0	0	0	0	0
			rRNA 2-O-methyltransferase fibrillarin	20.4214	22.719	22.4315	21.6466	0	0	0	0
			60S ribosomal protein L12	24.8683	25.7422	26.5399	24.1167	0	0	0	0
			60S ribosomal protein L18	19.9948	21.4905	21.5218	18.7157	0	19.9804	0	0
			60S ribosomal protein L28	23.3742	24.5748	26.0053	22.7426	20.0281	14.9993	0	0
			Transcriptional activator protein Pur-alpha	18.4831	18.9535	0	0	0	0	0	0
			Histone H1.1	0	0	0	18.892	0	0	0	0
			Histone H1.3	0	0	18.8825	0	0	0	0	0
			F-actin-capping protein subunit alpha-1	0	0	0	0	0	0	0	16.566
			60S ribosomal protein L6	21.5067	21.0086	22.6203	19.1893	0	21.8567	0	0
			60S ribosomal protein L29	0	0	23.1502	0	0	0	0	0
			60S acidic ribosomal protein P1	26.555	26.6903	27.5245	26.6341	0	0	0	0
			60S ribosomal protein L5	20.8175	21.634	21.4458	18.6771	0	22.8687	15.7041	0
			60S ribosomal protein L13	23.1565	24.5238	26.8994	23.5941	0	21.8818	0	0
			Protein S100-A11	0	0	0	0	0	0	0	0
			60S ribosomal protein L9	20.9325	19.7905	21.2616	18.0174	23.3016	0	0	0
			60S ribosomal protein L10a	23.0277	24.3342	24.9116	23.122	0	0	0	0
			Gamma-tubulin complex component 3	0	0	0	0	0	0	0	0
			Actin, cytoplasmic 1	20.7424	21.0351	22.7046	20.1507	22.0822	21.9333	19.5779	20.2956
			40S ribosomal protein S20	21.6131	24.4043	24.7311	21.3396	0	0	0	0
			60S ribosomal protein L26	21.3636	22.7015	23.3203	18.8087	19.5951	23.1679	20.1551	18.3757
			60S ribosomal protein L27	18.0702	23.792	22.4068	21.0834	0	0	0	16.0406
			60S ribosomal protein L37a	17.8453	22.7154	24.8148	19.6284	0	0	0	0
			40S ribosomal protein S7	22.689	23.3367	23.0361	22.3663	0	0	0	0
			40S ribosomal protein S8	22.2342	23.7139	23.646	21.5048	0	0	14.9141	0
			40S ribosomal protein S15a	21.2519	23.2006	21.3034	19.7658	0	19.1682	21.0626	15.0125
			40S ribosomal protein S14	23.2731	26.5144	27.2261	25.2084	0	19.8075	0	0
			40S ribosomal protein S23	20.5848	22.4537	21.2007	20.8982	0	24.0181	0	17.4789
			40S ribosomal protein S18	19.5672	21.4998	22.3853	19.6232	24.3809	22.9893	22.2001	21.6326
			40S ribosomal protein S29	19.1099	23.3814	25.2472	19.5681	0	22.3133	0	0
			40S ribosomal protein S11	20.726	22.6549	24.9351	18.9737	0	19.7723	0	0
			40S ribosomal protein S13	22.4781	23.5477	22.965	18.7683	0	0	19.6527	18.5312
			Small nuclear ribonucleoprotein E	21.4946	20.7227	20.3475	21.6176	0	0	0	0
			Small nuclear ribonucleoprotein Sm D1	20.8033	21.0713	20.3131	18.9822	0	0	0	0
			Small nuclear ribonucleoprotein Sm D2	17.1581	0	0	17.3872	0	0	0	0
			Small nuclear ribonucleoprotein Sm D3	21.1459	21.6568	20.6115	19.6228	0	0	21.2753	0
			40S ribosomal protein S4. X isoform	21.2536	22.4109	22.6728	19.8427	17.8127	18.0466	0	17.6668
			60S ribosomal protein L18a	18.4406	18.7552	19.2041	19.3849	0	0	0	0
			60S ribosomal protein L23a	21.0898	22.007	24.2412	17.7153	0	0	0	0
			40S ribosomal protein S6	20.3262	22.6436	22.3876	18.2154	18.7747	23.5615	0	0
			Histone H4	22.0154	22.6036	23.517	21.2601	18.1373	21.7347	18.8299	18.9411
			60S ribosomal protein L23	20.0825	20.8082	19.7377	18.6113	0	0	0	0
			40S ribosomal protein S15	19.4207	20.5663	19.6268	0	0	0	0	0
			40S ribosomal protein S24	22.8575	22.9362	19.006	22.4779	0	0	0	0
			40S ribosomal protein S25	24.6613	26.5445	27.7132	25.3649	20.9029	21.1388	20.6585	18.0769
			40S ribosomal protein S26	0	21.2721	21.1303	0	0	21.2097	0	0
			40S ribosomal protein S28	21.971	23.8002	24.2332	22.2327	0	0	0	0
			40S ribosomal protein S30	24.3657	25.6707	25.0587	23.592	0	0	0	0
			60S ribosomal protein L30	23.6231	24.2383	24.6538	22.6276	0	0	0	0
			60S ribosomal protein L39	24	23.9021	24.3354	21.9072	0	0	0	0
			60S ribosomal protein L31	23.7883	23.3739	25.5577	24.3442	16.5669	29.2391	0	0
			40S ribosomal protein S3	17.8593	20.7845	20.5268	19.0753	21.0865	20.6392	16.0206	17.865
			60S ribosomal protein L32	18.6254	16.929	18.7802	0	0	0	0	0
			60S ribosomal protein L8	20.1727	21.0318	23.3746	0	0	29.8696	0	0
			Nuclease-sensitive element-binding protein 1	20.4964	22.2292	23.3192	18.0305	0	19.1334	0	0
			Ubiquitin-40S ribosomal protein S27a	0	19.6635	0	0	0	0	0	0
			Heat shock cognate 71 kDa protein	13.7572	16.6294	16.211	0	17.6771	16.9327	14.9521	18.3821
			40S ribosomal protein S17	22.4907	24.6553	23.877	19.024	0	0	0	0
			40S ribosomal protein S12	21.0613	22.6186	23.504	21.0402	0	0	0	0
			40S ribosomal protein S10	24.955	24.3591	23.8519	25.3001	18.8568	18.9339	19.482	21.2537
			60S ribosomal protein L22	22.3197	22.7826	24.4761	22.3789	0	0	0	0
			Actin, alpha skeletal muscle	18.9489	17.7253	0	0	18.4045	17.5808	0	18.2687
			Tubulin beta-4A chain	14.1505	0	0	0	17.1059	16.5707	16.6704	0
			Tubulin gamma-1 chain	0	0	0	0	0	0	0	0
			Enhancer of rudimentary homolog	19.4197	0	19.3403	18.4278	21.8214	0	0	0
			60S ribosomal protein L19	0	19.1412	21.7444	16.7225	0	21.3261	0	0
			Serine/arginine-rich splicing factor 3	20.0505	19.0771	18.8196	19.4927	0	0	0	17.3681
			40S ribosomal protein S3a	20.959	22.1498	22.2023	20.5352	0	22.662	18.7701	20.3099
			Proteasome activator complex subunit 1	18.4614	0	18.3852	17.879	19.2785	15.613	0	15.4114
			Proteasome activator complex subunit 2	17.4976	17.3102	15.9355	0	0	16.4587	16.4402	0
			40S ribosomal protein S5	20.1405	21.2785	22.6213	19.7414	19.6761	18.6565	16.9522	18.0343
			60S acidic ribosomal protein P2	22.747	25.2954	25.3146	23.0003	0	0	0	0
			Heterogeneous nuclear ribonucleoprotein U-like protein 2	16.3179	0	14.8344	0	0	0	0	0
			WASH complex subunit 7	0	0	0	0	0	0	0	0
			Myosin light polypeptide 6	0	0	0	0	0	0	0	0
			Ceruloplasmin	0	0	0	0	19.2639	19.3011	19.0211	17.9799
			Nucleophosmin	21.5076	20.7072	19.7685	19.1511	0	0	0	0
			Serine/arginine-rich splicing factor 2	19.8193	20.6995	22.5103	0	0	19.4297	0	0
			U1 small nuclear ribonucleoprotein A	19.4691	19.5976	22.7753	19.2453	0	0	0	0
			U1 small nuclear ribonucleoprotein C	0	18.265	22.2949	17.6196	0	20.7164	0	0
			RNA-binding protein Raly	0	18.9789	20.2482	17.5305	0	0	0	0
			Nucleolar protein 58	17.1608	0	17.4302	16.5001	0	0	0	0
			WASH complex subunit FAM21	0	0	0	0	0	0	0	0
			40S ribosomal protein S9	21.031	22.3908	22.763	19.7718	0	0	0	0
			60S ribosomal protein L10	20.7855	22.5767	21.1062	19.7127	0	0	0	0
			60S ribosomal protein L35	19.2544	21.2836	22.4779	0	0	0	0	0
			SH3 domain-containing protein 21	24.778	26.0306	25.0334	23.7543	25.8086	24.0696	25.8353	23.6444
			rRNA/tRNA 2-O-methyltransferase fibrillarin-like protein 1	17.5576	17.8671	19.3447	18.3092	0	0	0	0
			Filamin-B	0	0	0	0	0	0	17.6173	17.342
			Heterogeneous nuclear ribonucleoprotein A3	16.7553	0	0	0	0	0	0	0
			F-box-like/WD repeat-containing protein TBL1XR1	0	0	0	0	18.7534	18.6108	17.5585	0
			60S ribosomal protein L24	22.071	22.8682	22.1869	20.5132	0	0	0	0
			WASH complex subunit strumpellin	0	0	0	0	16.8389	0	0	0
			WAS protein family homolog 1	0	0	0	0	0	15.7892	0	0
			Heterogeneous nuclear ribonucleoprotein U	19.0843	20.6147	20.7225	18.4188	0	0	0	15.4883
			RNA binding motif protein, X-linked-like-1	16.4939	19.1071	0	17.5696	0	0	0	0
			Nicotinamide riboside kinase 1	0	0	0	0	20.2306	0	0	0
			Gamma-tubulin complex component 2	0	0	0	0	0	0	0	0
			THUMP domain-containing protein 1	16.8536	16.7504	19.6463	18.5403	0	0	0	0
			Putative ATP-dependent RNA helicase DHX30	0	0	0	0	0	0	0	18.3244
			60S ribosomal protein L17	20.7831	0	21.3557	19.9239	0	0	0	0
			UPF0568 protein C14orf166 homolog	20.4999	20.9782	19.4255	0	0	0	0	0
			H/ACA ribonucleoprotein complex subunit 3	21.9946	21.7262	23.8778	22.0351	0	19.3027	0	0
			60S ribosomal protein L14	21.1512	22.8137	23.1948	20.1808	0	0	0	0
			H/ACA ribonucleoprotein complex subunit 2	21.7172	21.156	21.5064	20.9898	0	0	0	0
			60S ribosomal protein L11	17.7164	18.9212	20.3564	17.3619	0	0	0	0
			Interleukin enhancer-binding factor 2	20.0094	20.6477	21.505	20.6286	0	0	0	0
			Chromatin target of PRMT1 protein	0	18.4735	20.2994	0	0	0	0	0
			H/ACA ribonucleoprotein complex subunit 1	20.6698	22.3546	23.4178	21.4456	17.9702	0	0	0
			60S ribosomal protein L15	20.4479	20.049	19.5752	0	0	0	0	0
			40S ribosomal protein S19	21.9285	24.8161	26.0521	23.2185	0	18.6825	0	0
			Heterogeneous nuclear ribonucleoprotein M	14.1443	0	0	14.9396	0	16.7631	16.2099	0
			NHP2-like protein 1	18.9415	21.807	23.1162	19.7264	0	0	0	0
			60S ribosomal protein L34	22.4552	22.7046	25.075	20.079	0	19.0933	0	0
			Nucleolar protein 56	0	19.1736	18.3865	15.9492	0	0	0	0
			60S ribosomal protein L4	20.0133	20.6887	20.9251	19.668	0	0	0	0
			Uncharacterized protein C11orf98 homolog	0	19.9539	22.4154	17.4745	0	0	0	0
			Dolichyl-diphosphooligosaccharide--protein glycosyltransferase subunit 2	0	0	0	0	0	0	0	0
			Oxysterol-binding protein-related protein 3	16.8851	20.3831	23.7247	19.3928	0	0	0	0
			H/ACA ribonucleoprotein complex subunit 4	16.5949	16.7395	0	0	0	0	0	0
			Y-box-binding protein 3	0	0	21.0356	0	0	0	0	0
			Muscleblind-like protein 1	0	0	20.6636	0	0	0	0	0
			CD5 antigen-like	0	0	0	0	18.0667	0	0	0
			F-box-like/WD repeat-containing protein TBL1X	0	0	0	0	0	0	0	0
			Heterogeneous nuclear ribonucleoproteins C1/C2	19.7215	20.167	19.8094	19.4666	0	0	0	0
			Heterogeneous nuclear ribonucleoprotein F	19.5738	18.9987	17.0721	0	0	0	17.5027	0
		Figure 7C		PC1	PC2
			Serum pool 564Igi	-18.5515	2.07708
			Serum pool C57BL/6J	-0.91044	-11.6422
			No bridge 1	1.73413	2.34756
			No bridge 2	2.63699	2.38113
			No bridge 3	3.55092	4.65515
			No bridge 4	0.316701	1.63931
			No bridge 5	1.01694	-2.43053
			Bridge 1	2.33889	0.959204
			Bridge 2	1.35338	-1.78547
			Bridge 3	1.84127	0.955874
			Bridge 4	2.01918	1.28902
			Bridge 5	2.65349	-0.44617

## Sheet: Figure S1
		Supplementary Figure 1. Supporting data for main Figures 2 and 3.
				Group
		Figure S1B	Tissue	Cre+ BM chim							Cre- BM chim						C57Bl/6			564Igi AICDA cre+ Bcl6flx/flx					564Igi AICDA cre- Bcl6flx/flx
			IngLN		1.94	10.9	2.81	6.5	7.33	1.53	11		2.76	6.02	3.72	2.11	1.68	0.13	0.19	0.32	0.04	0.034	0.018	0.05	4.13	2.13	1.46	1.21	3.34	0.17	6.85	0.32	1.43	1.4
			MesLN	4.05			1.93	9.17	11.4	7.19		12.1	4.2	3.66	3.75	6.5	2.36	2.19	1.89	0.057	0.063	0.064	0.066	0.14	3.32	4.53	0.86	3.04	1.09	2.29	4.49	0.42	1.04	1.47
			Spleen	4.05	0.95	1.41	1.93	9.17	1.26	0.73	3.49	12.1	4.2	3.66	0.72	0.78	0.2	0.49	0.39	0.43	0.089	0.057	0.089	0.34	2.28	2.22	1.4	1	2.66	0.95	1.22	1.24	1.39	1.64
				Group
		Figure S1C	Tissue	Cre+ BM chim							Cre- BM chim						C57Bl/6			564Igi AICDA cre+ Bcl6flx/flx					564Igi AICDA cre- Bcl6flx/flx
			Blood	2.31	3.1	1.13	1.41	1.21	0.89	2.03	3.14	1.29	2.27	1.86	0.91	1.76	0.12	0.16	0.73	96.7	95.5	94.2	96.6	88.8	95.7	95.9	96.1	95	95	94.7	95.8	92.4	92.3	93.8
			IngLN	7.21	2.54	0.73	0.76	1.35	0.63	5.47	9.55	1.25	1.32	1.25	0.66	4.61	0.12	0.15	0.65	94.9	94.8	94.9	98.1	55.4	92.5	96.4	93.4	94.1	89.2	91.9	94.9	42.2	50.2	63.7
			MesLN	11.5	5.84	1.68	1.03	0.94	1.64	11.6	8.9	3.12	1.15	1.37	6.6	8.81	0.11	0.19	0.23	94.1	96.6	94.4	95.4	64.5	94.4	93.8	96	90.2	90.8	91.8	95.1	63.2	63.9	75.5
			Spleen	4.65	5.69	1.5	1.18	1.27	1.94	4.35	4	2.25	2.46	1.95	3.25	4.71	0.21	0.25	0.56	90.6	94.4	92.8	96.3	87.6	87.1	92.5	90	87.8	92.5	92.2	93.2	78.2	79.8	84.4
			Group
		Figure S1D	Cre+ BM chim	Cre- BM chim	C57Bl/6	564Igi AICDA cre+ Bcl6flx/flx	564Igi AICDA cre- Bcl6flx/flx
			0.14	0.11	0.13	0.16	0.22
			0.18	0.13	0.087	0.18	0.21
			0.25	0.084	0.12	0.13	0.2
			0.069	0.1		0.27	0.13
			0.14	0.11		0.12	0.15
			0.15	0.12			0.058
			0.14				0.13
							0.28
							0.25
							0.18
			Group
		Figure S1E	Cre+ BM chim	Cre- BM chim	C57Bl/6	564Igi AICDA cre+ Bcl6flx/flx	564Igi AICDA cre- Bcl6flx/flx
			0.32	0.5	0.26	0.28	0.33
			0.34	0.17	0.19	0.28	0.23
			0.33	0.3	0.55	0.32	0.27
			0.29	0.34		0.34	0.38
			0.28	0.5		0.16	0.17
			0.41	0.35			0.086
			0.34				0.22
							0.18
							0.15
							0.13
			Group				Group				Group
		Figure S1F	Cre+	Cre-		Figure S1G	Cre+	Cre-		Figure S1H	Cre+	Cre-
			17.6058	0.725141			37.0982	1.92792			12.1838	1.15474
			47.0256	7.19453			109.089	21.7741			18.3626	6.81111
			17.0136	20.0777			35.0621	42.8			10.1774	17.2891
			9.32742	2.70629			20.4179	7.24023			6.28109	2.30184
			3.04873	4.64999			18.0669	14.6309			4.00987	4.15319
			10.0465	3.9908			21.1014	8.44746			5.31381	2.72907
			9.46553				22.2624				8.21286
				Group
		Figure S1J	Tissue	No Ab		mIgG			C11			9D11			564Igi Foxp3-YFP-iCre Bcl6flx/flx									564Igi
			IngLN	41.2	43.7	27	47	42.3	40.1	45.3	38.6	38.1	46.8	43.7	32.4	52.7	37.8	48.9	36.6	49.5	68.9	63.6	53.7	25.5	25.4	36.4	24.5	35.9	29.8	25.1	29.4	28.6
			MesLN	42.4	34.2	37.6	33.4	42.8	43.3	38.8	34.5	35.8	32	50.4	23.4	36.5	33.9	40.3	28.9	34.1	42.6	48.9	40	22.4	23.3	30.4	26.6	29	30.4	26.2	29.1	19.8
			Spleen	53.4	44.7	45.7	46.8	48	47.2	43.2	48.4	43.9	50	53.1	42.1	47.4	47.4	50.2	54.6	46.3	60.4	57.3	35.7	32.3	27.1	39.5	35.6	33.4	40.3	42.4	38.4	32.7
				Group
		Figure S1K	Tissue	No Ab		mIgG			C11			9D11			564Igi Foxp3-YFP-iCre Bcl6flx/flx									564Igi
			IngLN	0.92	0.9	0.6	0.95	0.77	0.36	1.2	1.08	0.14	0.7	0.22	3	2.6	1.02	3.35	0.73	1.73	3.06	2.32	2.16	2.25	5.45	2.49	2.71	2.07	1.13	0.61	0.55	1.24
			MesLN	1.87	2.14	2.12	1.99	1.01	5.17	0.85	0.87	0.82	0.98	1.98	9.23	3.27	4.57	8.6	2.19	4.78	4.51	2.89	4.93	3.62	6.28	4.63	2.64	4.49	2.96	2.5	2.3	6.3
			Spleen	0.53	0.67	0.68	0.28	0.69	0.94	0.55	0.45	0.084	0.44	0.89	4.74	3.33	3.11	4.14	2.74	4.3	2.76	3.7	1.13	4.8	2.91	3.18	5.09	2.54	4.45	3.43	2.06	4.06
				Group
		Figure S1L	Tissue	No Ab		mIgG			C11			9D11			564Igi Foxp3-YFP-iCre Bcl6flx/flx									564Igi
			IngLN	0.068	0.057	0.024	0.097	0.053	0.036	0.056	0.064	0.021	0.12	0.071	0.056	0.15	0.038	0.061	0.033	0.058	0.052	0.21	0.015	0.18	0.13	0.12	0.08	0.075	0.048	0.037	0.033	0.078
			MesLN	0.11	0.2	0.29	0.47	0.16	0.5	0.19	0.14	0.22	0.2	0.4	0.13	0.17	0.48	0.51	0.18	0.16	0.33	0.3	0.21	0.17	0.15	0.089	0.13	0.085	0.12	0.14	0.085	0.2
			Spleen	0.64	1.35	2.17	1.13	0.76	1.65	0.92	1.34	1.36	1.3	1.56	1.43	1.11	1.36	1.93	0.88	1.09	0.78	1.55	0.46	0.93	0.75	0.58	0.67	0.44	0.6	1.09	0.48	0.57
				Group
		Figure S1M	Tissue	No Ab		mIgG			C11			9D11			564Igi Foxp3-YFP-iCre Bcl6flx/flx									564Igi
			IngLN	0.36	0.33	0.31	0.33	0.34	0.4	0.34	0.36	0.38	0.35	0.39	18.6	37.4	19.3	2.21	16.9	22.1	74.2	61.4	35.6	24.6	8.2	41.2	30.7	28.9	15	14.4	13	9.55
			MesLN	0.31	0.39	0.33	0.35	0.31	0.36	0.32	0.34	0.35	0.35	0.3	16.1	36.5	19.2	2.57	18.7	24.9	71.3	59	39.4	18	6.92	42.4	27.3	22.8	10.2	10.3	9.88	8.14
			Spleen	0.45	0.49	0.49	0.61	0.4	0.51	0.46	0.45	0.41	0.5	0.38	23.5	42	32.4	6.25	33.4	34.2	70.8	59	52.7	25.9	14.8	37.7	34	31.6	27.6	20.2	25.5	20.8

## Sheet: Figure S2
		Supplementary Figure 2. Inclusion of the WT compartment absolutely requires MHCII.
			Group
		Figure S2B	Tissue	MHC II null/b BM chim							MHC II null/null BM chim
			IngLN	47.4	39.6	49.1		47.6	41		52.5	37.4	59.1	48.5	35.2	47.7	48
			MesLN	47.3	25.3	46.9	39.8	40.1	44.4		38.9	55.2	43.7	30.4	32.6	51.9	41
			Spleen	55.7	46.2	55.7	58.6	66.5	61.4		59.8	62	57.9	50.7	59.9	61.2	58.3
			Group
		Figure S2C	Tissue	MHC II null/b BM chim							MHC II null/null BM chim
			IngLN	0.23	0.3	0.21		0.64	0.23		0.21	0.035	0.067	0.34	0.15	0.3	0.28
			MesLN	6.25	24.5	7.3	6.31	2.74	9.01		8.5	1.89	3.09	2.79	5.59	12.7	5.7
			Spleen	0.96	2.16	0.82	0.84	0.95	0.59		0.68	0.33	0.28	1.41	2.58	3.74	0.12
			Group
		Figure S2D	Tissue	MHC II null/b BM chim							MHC II null/null BM chim
			IngLN	3.27	22.1	2.13		1.58	2.24		2.82	14.2	12.8	1.84	3.63	2.52	2.14
			MesLN	2.33	7.77	1.7	1.6	1.17	1.75		2.64	11.9	10.3	1.61	3.31	1.6	1.65
			Spleen	5.94	12.8	5.59	3.21	2.78	3.13		5.44	8.79	10.1	3.31	6.08	4.39	3.83
			Group
		Figure S2E	Tissue	MHC II null/b BM chim							MHC II null/null BM chim
			IngLN	0.028	0.021	0.04		0.026	0.024		0.021	0.013	0.043	0.037	0.037	0.00931	0.026
			MesLN	0.1	0.53	0.14	0.11	0.039	0.087		0.09	0.28	0.27	0.062	0.11	0.28	0.13
			Spleen	0.12	0.086	0.11	0.12	0.11	0.095		0.11	0.049	0.076	0.1	0.069	0.21	0.057
			Group
		Figure S2F	Tissue	MHC II null/b BM chim							MHC II null/null BM chim
			IngLN	0.028	0.021	0.04		0.026	0.024		0.021	0.013	0.043	0.037	0.037	0.00931	0.026
			MesLN	0.1	0.53	0.14	0.11	0.039	0.087		0.09	0.28	0.27	0.062	0.11	0.28	0.13
			Spleen	0.12	0.086	0.11	0.12	0.11	0.095		0.11	0.049	0.076	0.1	0.069	0.21	0.057
			Group
		Figure S2G	Tissue	MHC II null/b BM chim							MHC II null/null BM chim
			IngLN	98	87	89		89	95		5.4			3.9		0.944	7
			MesLN	81	82	96	79	85	87		0.679	56	28	7.9	0.995	0.618	1
			Spleen	141	47	87	147	119	74		5	73	90	2	1.4	3.9	44
			Population
		Figure S2H		CD45.1							CD45.2
		IngLN	null/b	11020	13892	9280		11248	10747		6226	9218	5071		6335	6186
			null/null	10064	10064	13235	9996	9862	10895	9951	810	1467	1731	939	596	849	1053
		MesLN	null/b	16808	16497	11719	11881	12964	14119		8775	8794	6107	5713	6015	7904
			null/null	13796	21360	17286	14926	14349	19211	16887	786	2152	1561	1280	871	1174	1278
		Spleen	null/b	8336	8893	6718	6689	5521	7414		5114	6093	4099	3708	3305	4343
			null/null	6689	8658	9427	6516	8697	9707	6516	1108	1646	1895	864	1232	1523	1101
			Population
		Figure S2I		CD45.1							CD45.2
		Spleen	null/b	16887	14550	13544	12669	13956	18243		9034	10554	6418	8373	7904	9707
			null/null	15856	13544	19807	13669	19347	15312	13924	13796	17045			11881

## Sheet: Figure S4
	Supplementary Figure 4. Supporting data for chimeras in main Figure 4.
	Figure S4B		Immunophenotyping				Euthanasia day
		Gate:	B cells	CD4 T cells	CD8 T cells		B220	CD4	CD8
			63.4	15.1	6.56		70.4	11	5.31
			55.6	17.5	5.84		73.5	8.93	3.95
			65.3	12.6	5.24		61.5	8.78	3.98
			57.7	13.2	6.83		68.6	12.9	7.17
			65.4	13.7	6.64		72.1	11.2	5.34
			62.5	14.9	6.63		69.9	12.5	6.62
			51.2	20.5	8.09		73.1	11.6	6.65
			71.4	12.7	4.63		77	10.1	5.12
			71.4	11.2	5.31		75.5	10.2	5.92
			69.1	12.8	5.93		78.1	8.38	5.29
			71.6	12	5.5		70.1	12.7	8.13
			71.9	12.5	4.95		75.8	9.65	7.14
	Figure S4C			Population
				b/b															b/d															d/d															neg
		Immuno phenotyping	I-A	49.9	72.4	19.2	34.5	25.6	32	94.3	35.8	46.2	31	30.3	38.2				2.35	1.27	3.07	2.76	3.16	2.51	0.28	2.46	1.88	2.07	2.66	2.21				44.7	24.7	73.9	60.4	69	62.3	4.57	57.5	49.6	63	63.8	56.7				2.82
			H2-K	50	72.4	18.7	34.6	25.1	31.8	94.1	35.5	45.9	30.8	29.8	38				2.32	1.77	2.79	2.37	3.06	2.88	0.94	2.92	2.6	2.27	2.49	2.86				47.6	25.9	78.5	63	71.8	65.3	4.94	61.6	51.5	66.9	67.7	59.1
		Euthanasia day	H2-K	36.4	38.3	12.9	24.8	20	32.2	17.8	54.2	25.8	32.8	30.9	22	47.1	33.4	79.3	1.08	1.19	1.67	1.09	1.1	1.49	2.21	1.34	2.51	2.04	2.05	1.85	1.53	1.45	1.72	55.3	54.7	75.9	67.9	70.8	60.5	77.8	42.9	68.3	63.4	64.4	73.9	44.7	54.8	14.2
		Immuno phenotyping	Euthanasia day
	Figure S4D
		1.68	0.85
		3.24	0.61
		0.6
		1.36	0.32
		0.91	0.57
		3.21	0.99
		3.96	1.38
		1.82	0.86
		1.36	1.72
		0.6	0.72
		1.1	0.64
		0.9	0.6
	Figure S4E		Immunophenotyping
		B cells	73	82	82.3	81.4	81.6	86.8
		CD4 T cells	20	13.9	12.2	13.4	10.5	8.67
		CD8 T cells	5.9	3.09	3.8	3.25	3.63	2.69
	Figure S4F	I-Ab/b	I-Ab/d	I-Ad/d	I-Aneg
		26.7	0.28	57	15.9
		10.8	0.63	71.5	17
		28.5	0.4	53.1	17.9
		16.2	0.65	65.8	17.2
		13.1	0.2	21	66
		11.6	0.23	72.9	15
	Figure S4G	Idiotype frequency
		1.46
		0.76
		2.17
		2.24
		2.4
		1.15
	Figure S4H		Group
		Tissue	MHCd/d															MHCb/d
		IngLN	31.7		25.1	38	40.1	33.2	29.7	47.1	30.4	33.7	37.6	33.7				37.6	42.6		38.9	40.5	49.7	39.8	45.7	38.5	38	37.8	30.3	35.3	32.4
		MesLN	31	40.5	33.9	30.3	35.8	36.1	34.8	38.9	30.9	29.5	38.9	32.2	42.8	34.6		61.8		50.8	35.2	41.9	43.4	30.9	35.8	41.9	35.3	37.1	39.2	35.1	36.7
		Spleen	16.1	13.9	10.8	18.2	20	17.9	15.3	15.6	14.5	15.6	18.7	14.6	24.6	21.1	29.6	18.5	18	18.2	17.9	23.2	23.3	25.1	22.9	20.7	19.8	16.5	17.3	18.2	16.1
	Figure S4I		Group
		Tissue	MHCd/d															MHCb/d
		IngLN	18.4		14.5	22.5	25.7	19.7	20.4	22.1	19.7	25.9	28.2	26.1				17.5	12		9.43	13	7.52	16.8	17.9	19.5	17.9	19.4	14.3	18.2	15.5
		MesLN	17.7	19.1	23.2	17.8	21.2	20.2	24.7	24	20.9	19.5	27	19.6	14.5	13.2				6.74		6.71	9.13	8.97	11.4	18.3	12.3	14.8	15.7	16.8	17.3
		Spleen	5.57	4.71	3.82	7.86	8.76	6.34	6.81	6.31	5.54	5.76	8.51	6.59	7.25	6.68	9.58	4.17	2.97	5.46	2.86	4.9	3.7	7.97	6.61	8.67	5.85	5.66	7.15	9.3	8.76
	Figure S4J		Group
		Tissue	MHCd/d															MHCb/d
		IngLN	0.045		0.042	0.037	0.05	0.039	0.043	0.033	0.042	0.042	0.034	0.033	0	0	0										0.018	0.014	0.014	0.015	0.00932
		MesLN	0.049	0.083	0.077	0.12	0.089	0.071	0.055	0.039	0.1	0.081	0.045	0.047	0.079	0.41											0.024	0.05	0.047	0.11	0.077
		Spleen	0.36	0.29	0.27	0.49	0.36	0.59	0.44	0.35	0.3	0.21	0.29	0.43	0.24	0.5	0.49										0.15	0.14	0.16	0.25	0.71
	Figure S4K		Group
		Tissue	MHCd/d															MHCb/d
		IngLN	0.04		0	0.027	0.042	0.031	0.079	0.011	0.1	0.054	0.072	0.057	0	0	0.27										0.00344	0.00663	0.00521	0.028	0.026
		MesLN	0.038	0.058	0.069	0.084	0.064	0.042	0.034	0.021	0.074	0.074	0.032	0.058	0.24	0.22											0.038	0.026	0.035	0.076	0.047
		Spleen	0.21	0.25	0.13	0.41	0.25	0.35	0.36	0.3	0.16	0.26	0.17	0.38	0.22	0.16	0.17										0.12	0.14	0.21	0.3	0.34
	Figure S4L		Population
		Tissue	CD45.1/2															CD45.2
		IngLN	32		13.2	22.4	18.7	29.1	17.4	47.3	23.6	30	28.9	19.1				68		86.8	77.5	81.3	70.9	82.4	52.4	76.2	69.8	70.9	80.7
		MesLN	34.8	34	13	26.2	25.5	30.8	18.6	51.7	27.4	30.4	28.8	22.9	50.9	34.7		65.1	65.9	86.9	73.7	74.4	69.2	81.2	48	72.5	69.4	71	77	47.2	64.6
		Spleen	38.9	41.4	19.1	31.6	25.9	39.1	24.8	58	30.2	36.2	37.2	30.2	51.4	43.8	81.2	61.1	58.6	80.9	68.4	74	60.9	75	41.6	69.5	63.6	62.6	69.6	48.4	56	18.5
	Figure S4M		Population
		Tissue	CD45.1/2															CD45.2
		IngLN	33.8		20.7	29.4	30.9	37.7	23.6	46.9	40.2	32.5	38.4	29.6				66.2		79.3	70.6	69.1	62.3	76.4	53.1	59.8	67.5	61.6	70.4
		MesLN	32.8	36	20	31.2	32.4	36.8	23.1	48.1	41	33.7	36.9	30.4	53.2	38.6		67.2	64	80	68.8	67.6	63.2	77	51.9	59	66.3	63.1	69.6	46.8	61.4
		Spleen	31.3	35.6	22	33.2	32.3	39.1	24.8	52.4	47.2	35.2	37.7	33.8	56	36.1	61.2	68.7	64.4	77.9	66.8	67.7	60.9	75.2	47.6	52.8	64.8	62.3	66.2	43.9	63.9	38.8
	Figure S4N		Population
		Tissue	CD45.1/2															CD45.2
		IngLN	32.8		22.4	27.8	28.6	39.9	23.5	45.8	44.9	34.6	36.9	30.6				67.2		77.6	72.2	71.4	60.1	76.5	54.3	55.1	65.4	63.1	69.4
		MesLN	33.3	38.8	22.5	29.8	28.6	41.8	23.5	46.8	45	35.1	38.1	31.5		67.7		66.7	61.2	77.4	70.2	71.4	58.2	76.5	53.2	55	64.9	61.9	68.6	49.5	32.3
		Spleen	35.1	39.9	25.6	32.1	30.2	42.2	25.7	48.3	48.4	35.4	39.9	34.7	55.9	39.3	64	64.9	60.1	74.4	67.9	69.8	57.8	74.3	51.7	51.6	64.6	60.1	65.3	44	60.7	36
	Figure S4O		Population
		Tissue	CD45.1/2															CD45.2
		IngLN	84.1			93.3	80.3	89	76.2		75.7	90.7	85.1	74.1										23.8		24.3	9.34
		MesLN	62.8	81.3	72.5	37.9	88.3	75.7	88.7	96.9	92.1	71		83.9				37.2			62.1	11.7		11.3		7.77	29	52.9	16.1
		Spleen	92.2	93.1	94.8	84.7	82.6	96.6	69.3	87.6	29.5	28	89.1	92.7				7.7	6.83	5.23	15.3	17.4	3.41	30.6	12.2	70.4	72	10.7	7.24
	Figure S4P		Population
		Gate	CD45.1/2															CD45.2
		plasma cells	78.4	74.8	64.4	67.5	61.6	76.7	62.1	82.9	63.8	77.2	67.7	74.6	75.1	84.8	78.9	21.6	25.2	35.6	32.5	38.3	23.2	37.3	17	35.6	22	31.7	24.8	24.9	13.6	19
		plasmablasts	75.3	75.7	85.2	84.6	76.8	90	74.3	86	73.9	78	74.1	90.2	74.3	70.5	87.3	24.6	24.3	14.8	15.6	23.2	10	25.3	13.8	26.1	21.6	25.8	9.63	24.3	29.1	12.2
	Figure S4Q		Population
		Tissue	CD45.1 or CD45.1/2														CD45.2
		IngLN	0.57	0.5	1.62	0.41	0.58	0.56	0.25	0.64	27	7.85		7.07	30	16.1	98.8	98.8	97.4	99.5	99.4	99.4	99.6	99.3	72.9	92.1		92.8	69.9	83.9
		MesLN	0.65	0.57	0.8	0.35	0.48	0.61	0.2	0.46			7.75		28.9	17.6	98.1	98.2	97.7	99.6	99.4	99.3	99.7	99.4	82.2		92.2	90.8	71	82.3
		Spleen	12.4	12.3	15.9	3.11	5.06	8.91	0.26	4.11	19.8	8.26	0.36	7.57	30.4	22.5	85.9	86.2	82.2	96.7	94.8	90.8	99.7	95.7	80.2	91.7	99.6	92.4	69.6	77.4
	Figure S4R		Population
		Tissue	CD45.1 or CD45.1/2														CD45.2
		IngLN	0.57	0.5	1.62	0.41	0.58	0.56	0.25	0.64	27	7.85		7.07	30	16.1	98.8	98.8	97.4	99.5	99.4	99.4	99.6	99.3	72.9	92.1		92.8	69.9	83.9
		MesLN	0.65	0.57	0.8	0.35	0.48	0.61	0.2	0.46			7.75		28.9	17.6	98.1	98.2	97.7	99.6	99.4	99.3	99.7	99.4	82.2		92.2	90.8	71	82.3
		Spleen	12.4	12.3	15.9	3.11	5.06	8.91	0.26	4.11	19.8	8.26	0.36	7.57	30.4	22.5	85.9	86.2	82.2	96.7	94.8	90.8	99.7	95.7	80.2	91.7	99.6	92.4	69.6	77.4
	Figure S4S		Population
		Tissue	CD45.1 or CD45.1/2														CD45.2
		IngLN	5.82	14	9.76	6.86	2.76	1.53		5.36	11	3.95		11	23.3	8.16	84.9	78.5	78.5	93.1	97.2	98.5	99.9	94.6	88.7	95.9		88.7	76.3	91.5
		MesLN	6.18	14.2	10.2	7.13	3.22	2.18		5.7			6.59		14.5	2.87	83.5	76.3	78.5	92.9	96.8	97.8	99.9	94.3			93.2		85.3	96.9
		Spleen	5.87	14.9	10.5	8.25	3.64	2.16		5.1	17.7	6.93		8.86	15.1	2.34	83.1	74.5	72.8	91.7	96.3	97.8	99.9	94.9	81.7	92.5	99.9	90.8	84.3	96.8
	Figure S4T		Population
		Tissue	CD45.1 or CD45.1/2														CD45.2
		IngLN	7.19		35.2	0.76	14.7	8.53		3.43	50.6	26.6		13.6	55.7	27.8	90.4		62	99.2	85.3	91.5		96.6	49.4	73.4		86.4	44.3	72.2
		MesLN	3.65	4.56	13.9	0.7	2.62	3.98	0.24	8.44	32.8		42.3		19.8	26	91.9	93.5	80.7	99.3	97.4	96	99.9	91.6	67.2		57.6		80.1	74
		Spleen	49.5	50.9	59.9	21.3	26.3	58.5	0.53	51.7	46.4	35.1	0	13	68.9	61.1	45.7	44.5	35.1	78.7	73.7	41.4	99.5	48.2	53.6	64.9	100	87	31.1	38.7
	Figure S4U		Population
		Gate	CD45.1					CD45.2
		plasma cells	27	21	0.62	8.37	31	72.5	79	99.4	91.6	68.7
		plasmablasts	32.5	32.9	0	16.8	40.6	67.5	67.1	100	83	59.1
[truncated: 11 more columns]

[truncated: 4 more sheets: Figure S5, Figure S6, Figure S8, Raw data for Figure 6Q]
